# Supplementary material for: 15-Year Experience of Distal Pancreatectomy with Celiac Axis Resection (DP-CAR) for Pancreatic Cancer—A Korean Nationwide Investigation
Source: Cancers (Basel). 2023 Jul 28;15(15):3850. doi: 10.3390/cancers15153850 (PMC10417433; doi:10.3390/cancers15153850)
Supplement: Supplementary file 1 [file cancers-15-03850-s001.zip]

Archive with 1 entries (1 files):
- cancers-2490509-supplementary.pdf
